# Supplementary material for: The Effect of the Position of a Phenyl Group on the Luminescent and TNP-Sensing Properties of Cationic Iridium(III) Complexes
Source: Sensors (Basel). 2025 Jan 30;25(3):839. doi: 10.3390/s25030839 (PMC11821259; doi:10.3390/s25030839)
Supplement: Supplementary file 1 [file sensors-25-00839-s001.zip]

Archive with 1 entries (1 files):
- sensors-3406675-supplementary.pdf
